# Supplementary material for: Preparation of Non-Isocyanate Polyurethanes from Mixed Cyclic-Carbonated Compounds: Soybean Oil and CO2-Based Poly(ether carbonate)
Source: Polymers (Basel). 2024 Apr 21;16(8):1171. doi: 10.3390/polym16081171 (PMC11053720; doi:10.3390/polym16081171)
Supplement: Supplementary file 1 [file polymers-16-01171-s001.zip]

Archive with 1 entries (1 files):
- polymers-2938042-supplementary.pdf
